# Supplementary material for: Hydrogen Bonds with Fluorine in Ligand–Protein Complexes-the PDB Analysis and Energy Calculations
Source: Molecules. 2022 Feb 2;27(3):1005. doi: 10.3390/molecules27031005 (PMC8838457; doi:10.3390/molecules27031005)
Supplement: Supplementary file 1 [file molecules-27-01005-s001.zip]

Archive with 1 entries (1 files):
- molecules-1555706-supplementary.pdf
